# Supplementary material for: Exogenous melatonin confers drought stress by promoting plant growth, photosynthetic capacity and antioxidant defense system of maize seedlings
Source: PeerJ. 2019 Oct 11;7:e7793. doi: 10.7717/peerj.7793 (PMC6791350; doi:10.7717/peerj.7793)
Supplement: Data S1 [file peerj-07-7793-s001.xlsx]

## Sheet: Raw Data
	Treatments	Repititions	Root length (cm plant -1)	Root diameter (mm)	Root fresh weight (g)	Root dry weight (g)	Shoot fresh weight (g)	Shoot dry weight (g)	Plant height (cm)	Stem diameter (mm)	Leaf area (cm-2 plant-1)	RWC (%)	Chl a (mg g-1 FW)	Chl b (mg g-1 FW)	carotenoid (mg g-1 FW)	Photosynthesis (µmol CO2 m˗2 S˗1	Stomatal conduct (mol H2O2 m˗2 S˗1)	Transpiration rate (nmol CO2 m˗2 S˗1)	SOD (U mg˗1 FW)	POD (U mg˗1 FW)	CAT (U mg˗1 FW)	APX (U mg˗1 FW)	MDA (µmol g˗1 FW)	H2O2 (µg g˗1 FW)	Protein (mg g˗1 FW)	Proline (µg g˗1 FW)
	FCK1	1	789.35	1.999	7.63	0.7025	15.9275	1.937	63.02	9.56	478.553	90.7407	2.73	0.645	0.356	22.835	0.102	4.625	125.26	40.65	100.65	8.0125	4.698	12.065	15.0689	110.36
	FCK2	1	526.362	1.4958	5.904	0.428	9.4	0.896	43	5.56	349.863	72.36	1.361	0.2652	0.2198	14.0629	0.0625	2.562	137.183	39.654	112.325	10.025	12.01	19.36	21.1489	156.32
	FM1	1	612.356	1.562	6.06	0.493	10.82	1.081	47.1	6.16	391.25	76.36	1.716	0.3065	0.3021	16.02	0.073665	3.21352	145.031	48.65	130.25	15.65	9.625	17.56	26.2531	168.35
	FM2	1	719.65	1.6752	6.77	0.667	11.91	1.616	56.6	6.66	399.655	85.4425	2.16	0.3765	0.2847	16.95	0.0714	3.41	166.031	58.12	141.25	22.36	8.025	14.92	32.0172	197.35
	FM3	1	735.652	1.80414	8.01	0.662	13.37	1.806	58	8.6	439.85	86.36	2.3654	0.432	0.36954	18.69	0.0960571	3.6371	180.656	60.25	159.65	23.025	5.321	12.625	39.7881	227.625
	FM4	1	789.65	1.995	7.7	0.806	14.44	1.888	57.1	9.01	450.475	90.36	3.2265	0.6214	0.4321	21.02	0.09635	3.89292	213.706	62.35	174.32	18.952	4.698	10.98	37.1583	240.62
	FCK1	2	822.024	1.908	8.2565	0.7526	16.3062	1.8982	63.09	9.685	489.087	96.7491	2.879	0.6989	0.325	23.65	0.1095	4.6544	125.025	40.256	99.856	7.625	4.652	11.65	16.365	100.026
	FCK2	2	571.014	1.526	5.39	0.378	8.282	0.9706	40.6	4.99	339.618	70.3125	1.4898	0.3125	0.2365	13.6483	0.0665	2.68	135.742	40	106.56	12.36	12.025	19.26	19.214	148.25
	FM1	2	642.021	1.631	6.05	0.551	9.758	1.1816	50.8	6.05	380.425	75.24	1.635	0.2896	0.2854	15.25	0.0698	3.0256	154.906	47.14	122.052	14.025	10.254	16.025	25.69	172.25
	FM2	2	714.52	1.7025	6.92	0.625	12.328	1.292	52.6	7.27	412.025	82.63	2.05976	0.3715	0.2921	15.752	0.07932	3.64	174.145	61.26	146.25	20.25	7.659	15.56	29.121	208.25
	FM3	2	743.25	1.8265	7.41	0.712	13.54	1.504	56.6	7.69	427.804	85.123	2.574	0.4958	0.40125	17.32	0.0842548	4.00281	171.992	63.32	168.25	20.669	5.365	13.65	36.325	236.25
	FM4	2	812.025	2.1152	8.25	0.721	14.21	1.6645	57.2	7.78	443.863	90.32	3.021	0.57415	0.412	21.69	0.0953787	3.51659	220.579	62.42	166.352	19.987	5.026	13.21	40.0214	241.26
	FCK1	3	821.663	1.987	8.1325	0.8325	16.1702	1.92963	64.34	9.278	491.36	94.9492	3.14009	0.7065	0.362	24.12	0.1075	5.021	120.658	38.125	95.258	8.695	5.058	10.625	15.698	106.35
	FCK2	3	589.63	1.5665	4.98	0.412	9.672	0.922	43.8	4.35	333.65	70.23	1.465	0.27984	0.2396	12.36	0.0598	2.3652	129.081	42.6589	106.325	10.254	11.05	20.12	19.024	160.021
	FM1	3	599.632	1.5795	7.09	0.455	11.28	1.0908	49.1	5.93	379.25	81.26	1.5998	0.2965	0.26531	15.25	0.0765	3.396	154.678	50.25	121.56	16.32	9.921	18.0125	24.0125	180.236
	FM2	3	691.25	1.6658	6.98	0.551	13.04	1.414	56.1	7.29	410.21	82.65	1.94226	0.3914	0.30254	15.32	0.07812	3.84033	168.925	59.75	140.65	21.32	6.98	16.05	29.3062	205.236
	FM3	3	785.953	1.7758	7.45	0.698	12.12	1.687	60.3	7.76	428.552	88.69	3.025	0.4885	0.36542	17.89	0.08695	3.72054	176.566	59.42	170.25	22.025	4.987	13.38	37.951	235.56
	FM4	3	819.244	2.0785	7.85	0.698	15.134	1.7014	62.2	8.75	442.027	88.49	3.025	0.63258	0.41132	20.12	0.0911342	3.91	213.853	60.32	170.214	17.825	4.6325	12.025	38.214	239.6
	DCK1	1	796.22	1.8214	6.87	0.621	14.764	1.623	63.1	9.125	499.65	92.25	2.896	0.623	0.365	23.25	0.11021	4.985	112.25	38.62	102.325	7.654	4.5522	10.689	15.965	96.25
	DCK2	1	599.63	1.53325	5.4	0.376	9.3823	0.929	42.6	4.79	321.488	70.025	1.521	0.356	0.2654	14.9668	0.0661479	2.61447	131.912	41.25	104.25	9.625	11.256	18.95	19.7	151.62
	DM1	1	702.521	1.7045	5.89	0.431	11.205	1.088	54.3	7.5	364.725	79.6	2.012	0.3998	0.30214	21.69	0.090463	3.86	155.831	50.214	126.36	12.36	8.39	16.318	33.23	179.65
	DM2	1	715.337	1.6325	5.69	0.438	14.185	1.636	63.2	9.24	432.255	86.46	3.0112	0.6245	0.356	21.5662	0.104787	4.12509	186.09	62.32	149.56	18.256	5.41	12.01	43.2	212.32
	DM3	1	756.25	1.7125	6.229	0.535	13.06	1.445	58.3	9.03	456.58	82.63	3.033	0.55925	0.39654	19.63	0.08635	4.24	194.406	57.42	171.25	17.256	5.83	10.65	40.7	220.625
	DM4	1	705.32	1.802	5.86	0.554	12.33	1.195	56.9	7.971	388.038	83.63	2.754	0.602	0.4215	15.698	0.0778053	3.15569	198.516	54.98	175.25	15.968	7.225	12.62	41.826	212.3
	DCK1	2	800.215	2.011	6.571	0.6401	14.294	1.6112	65.11	9.065	510.236	89.67	3.12362	0.6025	0.368	25.021	0.11096	4.6325	120.653	36.05	99.652	8.456	4.552	10.125	14.023	95.021
	DCK2	2	558.511	1.5989	4.38	0.365	9.8132	1.069	45	5.09	325.797	68.3125	1.421	0.2865	0.24562	13.65	0.06825	2.64	128.171	38.652	113.69	10.5036	12.025	19.02	20.01	160.045
	DM1	2	746.25	1.7142	5.52	0.444	10.774	1.187	51.7	6.14	373.948	76.35	2.0326	0.3895	0.3125	19.018	0.082592	3.73654	160.926	45.98	134.025	14.36	9.02	17.952	28.025	198.325
	DM2	2	758.41	1.6658	6.16	0.465	14.28	1.486	60.7	9.03	436.65	86.25	2.7312	0.5814	0.3689	22.65	0.108736	4.11628	181.078	59.65	162.32	19.025	5.03	13.08	44.9	220.651
	DM3	2	729.85	1.6741	5.865	0.476	13.302	1.515	59.25	8.53	475.96	85.2	2.498	0.6021	0.4115	20.9306	0.0907006	4.87153	190.662	56.32	173.25	18.025	5.9125	11.078	43.6	218.612
	DM4	2	765.54	1.8895	6.11	0.531	13.085	1.329	56.7	8.05	371.652	81.02	2.014	0.5436	0.4487	18.05	0.0737276	3.30592	207.087	58.65	182.65	18.24	7.085	11.369	39.652	209.654
	DCK1	3	796.325	1.87	6.6325	0.6398	13.833	1.6372	64.2	8.814	497.52	90.95	3.215	0.653	0.3856	24.121	0.11985	5.524	120.656	39.021	96.58	9.865	4.014	11.891	14.6987	100.023
	DCK2	3	602.021	1.5412	4.43	0.322	9.294	0.903	43.2	5.61	341.026	66.65	1.636	0.3012	0.24415	12.987	0.07371	2.79	129.583	37.214	112.56	8.0256	10.598	20.05	21.3	160.25
	DM1	3	741.455	1.65241	5.25	0.456	11.589	1.314	55.5	6.39	381.054	79.85	2.646	0.4212	0.30554	20.08	0.0875404	3.54629	152.659	50.21	133.259	15.032	8.025	16.021	30.652	188.021
	DM2	3	759.014	1.6987	5.49	0.532	13.845	1.604	59.3	8.59	451.25	84.55	2.9814	0.4987	0.3968	23.65	0.102348	4.02323	176.542	61.921	156.42	21.036	5.55	12.065	45	225.65
	DM3	3	762.547	1.6698	6.01	0.602	13.475	1.452	60.61	8.66	466.36	85.96	2.1425	0.5012	0.4256	19.36	0.0808659	4.80817	199.549	53.21	169.141	17.986	5.695	10.935	43.5	225.6
	DM4	3	768.25	1.871	6.18	0.491	12.31	1.346	57.7	7.79	379.52	83.02	2.065	0.5217	0.4065	17.58	0.0808338	3.89839	198.93	56.032	184.395	17.025	7.685	13.02	40.2	203.94
	*RWC	Relative water content
